# Supplementary material for: Host Genetic Background Influences BCG-Induced Antibodies Cross-Reactive to SARS-CoV-2 Spike Protein
Source: Vaccines (Basel). 2024 Feb 26;12(3):242. doi: 10.3390/vaccines12030242 (PMC10975245; doi:10.3390/vaccines12030242)
Supplement: Supplementary file 1 [file vaccines-12-00242-s001.zip]

Archive with 1 entries (1 files):
- vaccines-2846613-supplementary.pdf
